# Supplementary material for: TRK Inhibitors in Adult and Pediatric High-Grade Gliomas: A Systematic Review and Individual Participant Data Meta-Analysis
Source: Cancers (Basel). 2025 Jun 23;17(13):2089. doi: 10.3390/cancers17132089 (PMC12248691; doi:10.3390/cancers17132089)
Supplement: Supplementary file 1 [file cancers-17-02089-s001.zip]

Archive with 1 entries (1 files):
- cancers-3696289-supplementary.pdf
